# Supplementary material for: Causality between rheumatoid arthritis and the risk of cognitive impairment: a Mendelian randomization study
Source: Arthritis Res Ther. 2024 Jan 2;26:5. doi: 10.1186/s13075-023-03245-x (PMC10759661; doi:10.1186/s13075-023-03245-x)
Supplement: Supplementary file 2 — Additional file 2: Table S1. Detailed information of instrumental variables used in the MR analysis. [file 13075_2023_3245_MOESM2_ESM.xlsx]

## Sheet: S1
Supplementary Table 1. Detailed information of instrumental variables used in the MR analysis
Instrumental variables used in the discovery samples
Exposure	Outcome	SNP	Effect_allele	Other_allele	Beta	SE	Samplesize	P-value
RA (Ishigaki K et al.)	Cognitive performance	rs10173253	A	G	0.0783	0.0138	97173	1.324e-08
		rs10905284	A	C	-0.0984	0.0149	97173	3.812e-11
		rs10972201	A	G	0.0994	0.0137	97173	4.284e-13
		rs10985070	A	C	-0.0786	0.0131	97173	1.922e-09
		rs11089637	C	T	0.111	0.0175	97173	2.123e-10
		rs113532504	T	C	0.1215	0.0215	97173	1.606e-08
		rs114435492	C	T	-0.5142	0.066	97173	6.654e-15
		rs115284761	C	T	-0.1166	0.021	97173	2.781e-08
		rs116548543	G	T	-0.55	0.0576	97173	1.3e-21
		rs11810143	G	A	0.1148	0.0195	97173	3.632e-09
		rs12506688	T	C	0.1341	0.0139	97173	3.713e-22
		rs137687	A	G	-0.0893	0.013	97173	7.791e-12
		rs141060638	A	G	0.3739	0.0455	97173	2.115e-16
		rs143384650	C	T	-0.566	0.0535	97173	3.474e-26
		rs145269503	A	G	0.907	0.0358	97173	2.29e-141
		rs146003472	C	T	1.3138	0.0409	97173	1e-200
		rs16903108	C	T	-0.142	0.0212	97173	1.958e-11
		rs1696466	C	T	0.0707	0.0129	97173	3.939e-08
		rs17264332	G	A	0.1684	0.015	97173	4.143e-29
		rs2045793	G	A	-0.0971	0.0153	97173	2.366e-10
		rs2240336	T	C	-0.0856	0.0134	97173	1.886e-10
		rs2409780	C	T	0.1076	0.0161	97173	2.233e-11
		rs2451279	G	A	0.0856	0.0134	97173	1.844e-10
		rs2476601	G	A	-0.5439	0.0197	97173	3.75e-168
		rs2664035	A	G	0.0815	0.013	97173	3.848e-10
		rs3087243	A	G	-0.1208	0.0128	97173	2.717e-21
		rs34695944	C	T	0.1036	0.0129	97173	1.025e-15
		rs4584833	T	C	0.084	0.0134	97173	3.512e-10
		rs4853458	G	A	-0.1236	0.0149	97173	9.844e-17
		rs4916340	T	G	0.0836	0.0148	97173	1.516e-08
		rs4938573	T	C	0.1221	0.0165	97173	1.394e-13
		rs548234	T	C	-0.077	0.0133	97173	7.302e-09
		rs5745271	G	T	0.0749	0.0131	97173	1.14e-08
		rs6429207	C	A	-0.1009	0.017	97173	2.763e-09
		rs6570194	C	A	0.1369	0.0235	97173	5.531e-09
		rs6659932	C	A	-0.1019	0.0176	97173	7.192e-09
		rs678347	A	G	-0.0835	0.0141	97173	3.246e-09
		rs706778	T	C	0.1048	0.0128	97173	3.371e-16
		rs7170151	T	C	0.1022	0.0143	97173	9.486e-13
		rs72928038	A	G	0.1068	0.0184	97173	6.277e-09
		rs7731626	A	G	-0.186	0.0155	97173	4.196e-33
		rs77509998	T	G	0.1269	0.0169	97173	6.84e-14
		rs8026898	A	G	0.1375	0.014	97173	9.903e-23
		rs8133843	A	G	0.0851	0.014	97173	1.334e-09
		rs867435	T	C	-0.0912	0.0137	97173	2.855e-11
		rs9603608	C	A	-0.1087	0.0137	97173	2.315e-15
		rs998731	T	C	0.0771	0.0137	97173	2.003e-08
RA (Ishigaki K et al.)	Cognitive function	rs10173253	A	G	0.0783	0.0138	97173	1.32e-08
		rs10905284	A	C	-0.0984	0.0149	97173	3.81e-11
		rs10972201	A	G	0.0994	0.0137	97173	4.28e-13
		rs11089637	C	T	0.111	0.0175	97173	2.12e-10
		rs113532504	T	C	0.1215	0.0215	97173	1.61e-08
		rs11810143	G	A	0.1148	0.0195	97173	3.63e-09
		rs12137270	T	C	0.0846	0.0151	97173	2.2e-08
		rs12474386	A	G	-0.1	0.0129	97173	1.03e-14
		rs12506688	T	C	0.1341	0.0139	97173	3.71e-22
		rs1265764	A	G	-0.5166	0.0613	97173	3.53e-17
		rs137687	A	G	-0.0893	0.013	97173	7.79e-12
		rs145269503	A	G	0.907	0.0358	97173	2.29e-141
		rs16903108	C	T	-0.142	0.0212	97173	1.96e-11
		rs1696466	C	T	0.0707	0.0129	97173	3.94e-08
		rs17534670	A	G	-0.0904	0.0127	97173	9.8e-13
		rs2045793	G	A	-0.0971	0.0153	97173	2.37e-10
		rs2240336	T	C	-0.0856	0.0134	97173	1.89e-10
		rs2409780	C	T	0.1076	0.0161	97173	2.23e-11
		rs2451279	G	A	0.0856	0.0134	97173	1.84e-10
		rs2476601	G	A	-0.5439	0.0197	97173	3.75e-168
		rs2561477	A	G	-0.0915	0.0139	97173	4.96e-11
		rs2664035	A	G	0.0815	0.013	97173	3.85e-10
		rs2793108	T	C	0.0703	0.0129	97173	4.62e-08
		rs3087243	A	G	-0.1208	0.0128	97173	2.72e-21
		rs3184504	C	T	-0.0873	0.0135	97173	1.04e-10
		rs34695944	C	T	0.1036	0.0129	97173	1.03e-15
		rs4584833	T	C	0.084	0.0134	97173	3.51e-10
		rs4853458	G	A	-0.1236	0.0149	97173	9.84e-17
		rs4938573	T	C	0.1221	0.0165	97173	1.39e-13
		rs548234	T	C	-0.077	0.0133	97173	7.3e-09
		rs5745271	G	T	0.0749	0.0131	97173	1.14e-08
		rs6429207	C	A	-0.1009	0.017	97173	2.76e-09
		rs6570194	C	A	0.1369	0.0235	97173	5.53e-09
		rs6659932	C	A	-0.1019	0.0176	97173	7.19e-09
		rs678347	A	G	-0.0835	0.0141	97173	3.25e-09
		rs706778	T	C	0.1048	0.0128	97173	3.37e-16
		rs7170151	T	C	0.1022	0.0143	97173	9.49e-13
		rs72928038	A	G	0.1068	0.0184	97173	6.28e-09
		rs7731626	A	G	-0.186	0.0155	97173	4.2e-33
		rs77509998	T	G	0.1269	0.0169	97173	6.84e-14
		rs8026898	A	G	0.1375	0.014	97173	9.9e-23
		rs8133843	A	G	0.0851	0.014	97173	1.33e-09
		rs867435	T	C	-0.0912	0.0137	97173	2.86e-11
		rs9310852	G	A	0.0791	0.013	97173	1.08e-09
		rs9603608	C	A	-0.1087	0.0137	97173	2.32e-15
		rs998731	T	C	0.0771	0.0137	97173	2e-08
Instrumental variables used in the the replication samples
RA (Ha E et al.)	Cognitive performance	rs10435844	T	G	-0.0784	0.0121	58284	9.72971e-11
		rs10911902	T	C	-0.0847	0.0152	58284	2.357e-08
		rs114508013	A	G	0.488	0.0441	58284	1.81593e-28
		rs115521560	C	A	0.7878	0.0364	58284	1.29122e-103
		rs11574914	A	G	0.1153	0.0149	58284	9.91745e-15
		rs117026326	T	C	0.381	0.0424	58284	2.44681e-19
		rs11889341	T	C	0.1466	0.0129	58284	4.32215e-30
		rs12126142	A	G	-0.0751	0.0116	58284	1.013e-10
		rs1234313	G	A	0.0797	0.0133	58284	1.89701e-09
		rs12466919	T	C	0.1025	0.0152	58284	1.58891e-11
		rs12530098	T	C	0.1382	0.0204	58284	1.35394e-11
		rs12918327	T	C	0.0867	0.0157	58284	3.04299e-08
		rs1355208	G	A	0.0818	0.0119	58284	6.76862e-12
		rs139395255	G	A	0.3833	0.0235	58284	8.6836e-60
		rs146305655	A	G	-0.4379	0.0452	58284	3.29079e-22
		rs1571878	T	C	-0.1539	0.0116	58284	4.12572e-40
		rs1595260	T	A	0.0845	0.0126	58284	2.28613e-11
		rs1858037	A	T	-0.1012	0.0131	58284	1.14393e-14
		rs1893592	C	A	-0.0976	0.0132	58284	1.48115e-13
		rs2069235	A	G	0.1296	0.014	58284	1.69005e-20
		rs2073609	C	T	0.1029	0.0182	58284	1.46501e-08
		rs2076616	G	A	-0.0885	0.0135	58284	6.20297e-11
		rs212389	A	G	0.1058	0.0147	58284	6.65733e-13
		rs2233424	T	C	0.1964	0.0187	58284	6.49232e-26
		rs2275806	A	G	-0.0725	0.0122	58284	2.51397e-09
		rs2301888	A	G	-0.1282	0.0121	58284	3.75232e-26
		rs244685	G	T	-0.089	0.0144	58284	6.03601e-10
		rs28421442	A	T	-0.1234	0.0214	58284	7.86303e-09
		rs2847297	G	A	0.0903	0.0119	58284	2.64972e-14
		rs2918392	C	T	0.0668	0.0122	58284	4.62104e-08
		rs3087243	A	G	-0.1261	0.0124	58284	3.31513e-24
		rs3134883	A	G	0.0991	0.0125	58284	1.98381e-15
		rs34046593	A	G	0.1422	0.017	58284	7.16638e-17
		rs34502849	A	G	-0.0851	0.014	58284	1.068e-09
		rs3757387	C	T	0.1236	0.0137	58284	1.86681e-19
		rs3761959	T	C	0.0744	0.0115	58284	9.64495e-11
		rs4409785	C	T	0.0982	0.017	58284	7.84802e-09
		rs4795400	T	C	0.0743	0.012	58284	5.85504e-10
		rs4963581	A	G	0.0856	0.0156	58284	3.75301e-08
		rs502919	C	T	0.0829	0.0134	58284	6.17007e-10
		rs6011186	T	C	-0.1074	0.0171	58284	3.19396e-10
		rs61828284	T	C	-0.2018	0.0348	58284	6.32805e-09
		rs62422878	T	C	0.1037	0.0176	58284	3.57396e-09
		rs6479800	C	G	0.1202	0.0181	58284	3.01093e-11
		rs660442	A	G	-0.1067	0.0175	58284	1.11301e-09
		rs6679677	A	C	0.591	0.023	58284	1.40929e-145
		rs7097397	A	G	-0.0847	0.012	58284	1.41612e-12
		rs71508903	T	C	0.1487	0.0143	58284	3.12608e-25
		rs7170107	T	C	0.1366	0.0158	58284	6.11223e-18
		rs7206670	T	G	0.0701	0.0119	58284	4.142e-09
		rs76153210	T	C	0.1597	0.0205	58284	6.83282e-15
		rs7731626	A	G	-0.1956	0.0184	58284	1.94089e-26
		rs7749323	A	G	0.2835	0.0253	58284	3.46817e-29
		rs8032939	C	T	0.1244	0.0123	58284	4.46581e-24
		rs9405192	A	G	-0.089	0.0137	58284	9.25977e-11
		rs9532434	C	T	0.114	0.0126	58284	1.94089e-19
		rs9693589	A	G	0.1127	0.0128	58284	1.49589e-18
		rs9927316	G	C	0.0906	0.0136	58284	2.30303e-11
		rs9943599	T	C	0.083	0.0131	58284	2.70402e-10
RA (Ha E et al.)	Cognitive function	rs10435844	T	G	-0.0784	0.0121	58284	9.72971e-11
		rs11123811	C	T	-0.0995	0.0114	58284	2.01094e-18
		rs114508013	A	G	0.488	0.0441	58284	1.81593e-28
		rs115521560	C	A	0.7878	0.0364	58284	1.29122e-103
		rs11574914	A	G	0.1153	0.0149	58284	9.91745e-15
		rs11889341	T	C	0.1466	0.0129	58284	4.32215e-30
		rs12126142	A	G	-0.0751	0.0116	58284	1.013e-10
		rs1234313	G	A	0.0797	0.0133	58284	1.89701e-09
		rs12466919	T	C	0.1025	0.0152	58284	1.58891e-11
		rs12530098	T	C	0.1382	0.0204	58284	1.35394e-11
		rs12918327	T	C	0.0867	0.0157	58284	3.04299e-08
		rs13103285	T	C	0.0989	0.0131	58284	4.29042e-14
		rs1355208	G	A	0.0818	0.0119	58284	6.76862e-12
		rs139395255	G	A	0.3833	0.0235	58284	8.6836e-60
		rs146305655	A	G	-0.4379	0.0452	58284	3.29079e-22
		rs1538981	T	C	0.0671	0.0114	58284	4.41601e-09
		rs1571878	T	C	-0.1539	0.0116	58284	4.12572e-40
		rs1611236	A	G	-0.1165	0.0131	58284	4.5436e-19
		rs1893592	C	A	-0.0976	0.0132	58284	1.48115e-13
		rs1950897	T	C	0.1069	0.0144	58284	1.02212e-13
		rs2073609	C	T	0.1029	0.0182	58284	1.46501e-08
		rs2076616	G	A	-0.0885	0.0135	58284	6.20297e-11
		rs212389	A	G	0.1058	0.0147	58284	6.65733e-13
		rs2233424	T	C	0.1964	0.0187	58284	6.49232e-26
		rs2275806	A	G	-0.0725	0.0122	58284	2.51397e-09
		rs2301888	A	G	-0.1282	0.0121	58284	3.75232e-26
		rs244685	G	T	-0.089	0.0144	58284	6.03601e-10
		rs28411352	T	C	0.0914	0.0136	58284	1.66418e-11
		rs2847297	G	A	0.0903	0.0119	58284	2.64972e-14
		rs3087243	A	G	-0.1261	0.0124	58284	3.31513e-24
		rs3134883	A	G	0.0991	0.0125	58284	1.98381e-15
		rs34046593	A	G	0.1422	0.017	58284	7.16638e-17
		rs34502849	A	G	-0.0851	0.014	58284	1.068e-09
		rs3757387	C	T	0.1236	0.0137	58284	1.86681e-19
		rs3761959	T	C	0.0744	0.0115	58284	9.64495e-11
		rs3806624	G	A	0.0863	0.0131	58284	3.93641e-11
		rs403214	G	A	-0.0914	0.0146	58284	3.95804e-10
		rs42034	G	A	0.0871	0.0153	58284	1.28499e-08
		rs4409785	C	T	0.0982	0.017	58284	7.84802e-09
		rs4602367	G	A	0.075	0.0117	58284	1.75699e-10
		rs4717901	C	A	0.249	0.0349	58284	9.52138e-13
		rs4795400	T	C	0.0743	0.012	58284	5.85504e-10
		rs4963581	A	G	0.0856	0.0156	58284	3.75301e-08
		rs5020946	T	G	0.6519	0.0169	58284	1e-200
		rs502919	C	T	0.0829	0.0134	58284	6.17007e-10
		rs61828284	T	C	-0.2018	0.0348	58284	6.32805e-09
		rs6421571	C	T	0.134	0.0178	58284	5.57057e-14
		rs660442	A	G	-0.1067	0.0175	58284	1.11301e-09
		rs6679677	A	C	0.591	0.023	58284	1.40929e-145
		rs7097397	A	G	-0.0847	0.012	58284	1.41612e-12
		rs71508903	T	C	0.1487	0.0143	58284	3.12608e-25
		rs7170107	T	C	0.1366	0.0158	58284	6.11223e-18
		rs7206670	T	G	0.0701	0.0119	58284	4.142e-09
		rs740122	A	G	-0.0782	0.0134	58284	5.37205e-09
		rs7731626	A	G	-0.1956	0.0184	58284	1.94089e-26
		rs7749323	A	G	0.2835	0.0253	58284	3.46817e-29
		rs8032939	C	T	0.1244	0.0123	58284	4.46581e-24
		rs9271365	G	T	0.4888	0.0128	58284	1e-200
		rs9405192	A	G	-0.089	0.0137	58284	9.25977e-11
		rs9532434	C	T	0.114	0.0126	58284	1.94089e-19
		rs9693589	A	G	0.1127	0.0128	58284	1.49589e-18
		rs9943599	T	C	0.083	0.0131	58284	2.70402e-10
RA (Eyre S et al.)	Cognitive performance	rs13426947	A	G	0.142627	0.0231466	47580	7.18704e-10
		rs17630466	G	A	0.126721	0.0200178	47580	2.44501e-10
		rs2228145	C	A	-0.108699	0.0191238	47580	1.31601e-08
		rs2240339	T	C	-0.112497	0.0198103	47580	1.357e-08
		rs2812378	A	G	-0.110378	0.0194151	47580	1.30701e-08
		rs660895	G	A	0.817575	0.0212537	47580	1e-200
		rs6679677	A	C	0.465619	0.0281068	47580	1.22603e-61
		rs6920220	A	G	0.140544	0.0220483	47580	1.837e-10
		rs71624119	A	G	-0.206532	0.022567	47580	5.59114e-20
		rs8026898	A	G	0.124604	0.0208344	47580	2.22198e-09
RA (Eyre S et al.)	Cognitive function	rs10209110	T	C	-0.1058	0.0185271	47580	1.126e-08
		rs11758312	A	C	0.143754	0.0216217	47580	2.95869e-11
		rs13426947	A	G	0.142627	0.0231466	47580	7.18704e-10
		rs17630466	G	A	0.126721	0.0200178	47580	2.44501e-10
		rs2228145	C	A	-0.108699	0.0191238	47580	1.31601e-08
		rs2240339	T	C	-0.112497	0.0198103	47580	1.357e-08
		rs2812378	A	G	-0.110378	0.0194151	47580	1.30701e-08
		rs3129294	C	A	-0.176976	0.0199396	47580	6.95665e-19
		rs3129886	C	T	0.441144	0.0234085	47580	3.1989e-79
		rs660895	G	A	0.817575	0.0212537	47580	1e-200
		rs6679677	A	C	0.465619	0.0281068	47580	1.22603e-61
		rs71624119	A	G	-0.206532	0.022567	47580	5.59114e-20
		rs8026898	A	G	0.124604	0.0208344	47580	2.22198e-09
		rs9262218	T	C	-0.447225	0.0694805	47580	1.22101e-10
Notes: Beta: Estimate coefficient; P-value: P-value from GWAS ; SE: standard error of coefficient estimate.
